# Supplementary material for: Green Tea Catechins Significantly Reduce Zika Virus in RBCs Through Viral Inactivation
Source: Pathogens. 2026 Mar 20;15(3):334. doi: 10.3390/pathogens15030334 (PMC13028612; doi:10.3390/pathogens15030334)
Supplement: Supplementary file 1 [file pathogens-15-00334-s001.zip]

Archive with 1 entries (1 files):
- pathogens-4166310-Supplementary Materials.pdf
